# Supplementary material for: Factor structure of the HIV-SM LMIC self-management questionnaire for people living with HIV in low- and middle-income countries
Source: AIDS Res Ther. 2024 Dec 21;21:97. doi: 10.1186/s12981-024-00676-7 (PMC11662549; doi:10.1186/s12981-024-00676-7)
Supplement: Supplementary file 1 — Supplementary Material 1 [file 12981_2024_676_MOESM1_ESM.xlsx]

## Sheet: Initial CFA
Dimenssions	Items	Initial CFA	Reason	Decission to improve the CFA model
		Coeffi.(95% CI)
SR_know	CIF3	0.3 (0.19, 0.42)
	CIF6	0.42 (0.31, 0.52)
	PKB3	0.8 (0.75, 0.86)
	PKB4	0.83 (0.78, 0.89)
	PKB6	0.57 (0.48, 0.66)
	PRN11	0.26 (0.14, 0.38)
	PSF3	0.08 (-0.04, 0.21)
	PSR1	0.25 (0.13, 0.36)
	PSR14	0.35 (0.24, 0.47)	Comply with theorethical rationalle and High MI value	Re-classified to SR_skills
	PSMB1	0.5 (0.4, 0.6)	Comply with theorethical rationalle and High MI value	Re-classified to SM_practices
SR_skills	CS3	0.68 (0.61, 0.75)
	CS5	0.46 (0.36, 0.56)
	CIF2	-0.26 (-0.38, -0.15)
	PSR2	0.67 (0.6, 0.75)
	PSR4	0.68 (0.6, 0.76)
	PSR5	0.68 (0.6, 0.75)
	PSR23	0.72 (0.65, 0.79)
	PSMB2	-0.35 (-0.47, -0.24)	Comply with theorethical rationalle and High MI value	Re-classified to SM_practices
SM_practices	PSR12	0.41 (0.3, 0.51)	Comply with theorethical rationalle and High MI value	Re-classified to SR_skills
	PSMB7	0.2 (0.09, 0.32)
	PSMB8	0.32 (0.21, 0.43)
	PSMB12	0.28 (0.16, 0.39)
	PSMB15	0.38 (0.28, 0.49)
	PSMB19	0.61 (0.53, 0.69)
	PSMB21	0.75 (0.69, 0.81)
	PSMB22	0.69 (0.62, 0.76)
	PSMB23	0.74 (0.68, 0.81)
	PSMB24	0.77 (0.71, 0.83)
cov(SR_know,SR_skills)		-0.21 (-0.34, -0.07)
cov(SR_know,SM_practices)		0.34 (0.21, 0.46)
cov(SR_skills,SM_practices)		-0.63 (-0.72, -0.54)
Goodnes of fit test
LR test of model vs. saturated: chi2(162), Prob > chi2 = 0.0000	3138.67
Root mean squared error of approximation (RMSEA)	0.096 (95%CI: 0.09, 0.10)
Akaike's information criterion (AIC)	17378.8
Bayesian information criterion (BIC)	17701
Comparative fit index (CFI)	0.655
Tucker-Lewis index (TLI)	0.624
Standardized root mean squared residual (SRMR)	0.108
Coefficient of determination (CD)	0.994

## Sheet: Improved CFA models
Dimenssions	Items	Improved-1 CFA	Improved-2 CFA	Improved-3 CFA	Final CFA
		Coeffi.(95% CI)	Coeffi.(95% CI)	Coeffi.(95% CI)	Coeffi.(95% CI)
SR_know	CIF3	0.3 (0.19, 0.41)	0.3 (0.19, 0.41)	0.36 (0.24, 0.49)	0.35 (0.22, 0.48)
	CIF6	0.39 (0.28, 0.5)	0.38 (0.27, 0.49)	0.53 (0.42, 0.65)	0.52 (0.4, 0.64)
	PKB3	0.8 (0.75, 0.86)	0.8 (0.74, 0.86)	0.57 (0.46, 0.68)	0.53 (0.42, 0.65)
	PKB4	0.87 (0.82, 0.93)	0.89 (0.83, 0.94)	Dropped	Dropped
	PKB6	0.56 (0.47, 0.65)	0.54 (0.45, 0.63)	0.69 (0.57, 0.8)	0.71 (0.59, 0.83)
	PRN11	0.23 (0.11, 0.35)	Dropped	Dropped	Dropped
	PSF3	0.07 (-0.05, 0.19)	Dropped	Dropped	Dropped
	PSR1	0.24 (0.12, 0.35)	Dropped	Dropped	Dropped
SR_skills	CS3	0.67 (0.6, 0.75)	0.68 (0.6, 0.75)	0.65 (0.57, 0.73)	0.67 (0.59, 0.75)
	CS5	0.45 (0.34, 0.55)	0.45 (0.34, 0.55)	Dropped	Dropped
	CIF2	-0.31 (-0.43, -0.2)	-0.31 (-0.43, -0.2)	Dropped	Dropped
	PSR2	0.64 (0.55, 0.72)	0.64 (0.56, 0.72)	Dropped	Dropped
	PSR4	0.65 (0.57, 0.73)	0.65 (0.57, 0.73)	0.59 (0.5, 0.67)	0.6 (0.52, 0.69)
	PSR5	0.7 (0.63, 0.77)	0.7 (0.63, 0.77)	0.71 (0.64, 0.78)	0.72 (0.64, 0.79)
	PSR12	-0.56 (-0.65, -0.47)	-0.56 (-0.65, -0.47)	-0.6 (-0.69, -0.52)	-0.56 (-0.65, -0.47)
	PSR14	-0.38 (-0.49, -0.27)	-0.38 (-0.49, -0.27)	-0.44 (-0.54, -0.33)	-0.37 (-0.48, -0.26)
	PSR23	0.73 (0.66, 0.79)	0.73 (0.66, 0.79)	0.73 (0.66, 0.8)	0.74 (0.67, 0.81)
SM_practices	PSMB1	0.56 (0.47, 0.65)	0.56 (0.47, 0.65)	0.67 (0.59, 0.74)	0.65 (0.57, 0.72)
	PSMB2	0.46 (0.36, 0.56)	0.46 (0.36, 0.56)	0.45 (0.35, 0.55)	0.42 (0.32, 0.52)
	PSMB7	0.24 (0.12, 0.36)	0.24 (0.12, 0.36)	0.22 (0.11, 0.34)	0.18 (0.06, 0.3)
	PSMB8	0.36 (0.25, 0.47)	0.36 (0.25, 0.47)	0.34 (0.23, 0.45)	0.3 (0.19, 0.41)
	PSMB12	0.32 (0.21, 0.43)	0.32 (0.21, 0.43)	Dropped	Dropped
	PSMB15	0.42 (0.31, 0.52)	0.42 (0.31, 0.52)	0.4 (0.3, 0.51)	0.37 (0.26, 0.47)
	PSMB19	0.63 (0.56, 0.71)	0.63 (0.56, 0.71)	0.63 (0.56, 0.71)	0.63 (0.56, 0.71)
	PSMB21	0.74 (0.68, 0.81)	0.74 (0.68, 0.8)	0.75 (0.69, 0.81)	0.76 (0.7, 0.81)
	PSMB22	0.67 (0.6, 0.75)	0.67 (0.6, 0.75)	0.69 (0.62, 0.76)	0.7 (0.64, 0.77)
	PSMB23	0.73 (0.66, 0.79)	0.73 (0.66, 0.79)	0.73 (0.66, 0.79)	0.74 (0.68, 0.8)
	PSMB24	0.74 (0.68, 0.81)	0.74 (0.68, 0.81)	0.75 (0.69, 0.81)	0.76 (0.7, 0.81)
cov(e.PKB3,e.PSMB1_01)					0.35 (0.24, 0.47)
cov(e.PSR12,e.PSR14)					0.38 (0.28, 0.48)
cov(e.PSMB7,e.PSMB8)					0.37 (0.28, 0.47)
cov(e.PSMB7,e.PSMB15)					0.27 (0.16, 0.37)
cov(e.PSMB8,e.PSMB15)					0.34 (0.24, 0.44)
cov(SR_know,SR_skills)		-0.19 (-0.32, -0.05)	-0.17 (-0.3, -0.04)	-0.32 (-0.47, -0.17)	-0.26 (-0.41, -0.11)
cov(SR_know,SM_practices)		0.32 (0.19, 0.44)	0.31 (0.19, 0.43)	0.35 (0.21, 0.49)	0.32 (0.17, 0.46)
cov(SR_skills,SM_practices)		-0.61 (-0.7, -0.52)	-0.61 (-0.7, -0.52)	-0.62 (-0.71, -0.52)	-0.61 (-0.71, -0.51)
Godnes of test of the model
LR test of model vs. saturated: chi2(162) (Prob > chi2 = 0.0000)		3138.67	2910.94	2115.24	469.42
Root mean squared error of approximation (RMSEA) with 90% CI		0.09 (0.086, 0.097)	0.096 (0.09, 0.10)	0.096 (0.88, 0.10)	0.08 (0.07, 0.09)
Akaike's information criterion (AIC)		17295.7	15301.3	11930.9	11785.4
Bayesian information criterion (BIC)		17617.9	15590.2	12164.3	12037.2
Comparative fit index (CFI)		0.685	0.714	0.762	0.84
Tucker-Lewis index (TLI)		0.656	0.685	0.729	0.813
Standardized root mean squared residual (SRMR)		0.095	0.094	0.085	0.078
Coefficient of determination (CD)		0.995	0.996	0.987	0.988
