# Supplementary material for: Factor structure of the HIV-SM LMIC self-management questionnaire for people living with HIV in low- and middle-income countries
Source: AIDS Res Ther. 2024 Dec 21;21:97. doi: 10.1186/s12981-024-00676-7 (PMC11662549; doi:10.1186/s12981-024-00676-7)
Supplement: Supplementary file 2 — Supplementary Material 2 [file 12981_2024_676_MOESM2_ESM.xlsx]

## Sheet: Sheet1
Code	Item	Reasons and explannations	Decision
CP1	Do you agree that the health facility offers the services you require most of the time, such as lab tests for viral load or CD4? በሚገለገሉበት የጤና ተቋም የሚያስፈልጉትን የምርመራ አገልግሎቶች እንደቫይረስ መጠን CD4 ያሉ የላቦራቶሪ በአግባቡ ይስጣል በሚለው ይስማማሉ?	Patients most of the time they want only to take the ART medicines from the clinic they do not want to go to laboratory clinic or clinics within the health facility. Most of the time the providers offered the lab service sometimes even persuading the patient. the other reason might be the social desirability bias since data collectors are their service providers.	Dropped at the stage of Exploratory Factor Analysis
PR8	Do you agree that the health care provider pays enough attention to your social or emotional problems (eg.asking reasons for sadness or feeings...)? በጤና ተቁዋማት አገልግሎት በሚያገኙበት ወቅት የጤና ባለሙያዎች ለማህበራዊና ስነልቦናዊ ችግሮችዎት (ለምሳሌ የሀዘንዎትን ምክንያት በመጠየቅ፤ ስሜተዎት በመከታተል ወዘተ) በቂ ትከረት ይሰጣሉ ብለዉ ይስማማሉ?	Emotional related problems or mental health related problems are commony found during the initial times of HIV diagnosis and ART initiation. So most of those kinds of problems will be solved or the patients will adapt through time and repeated counselling.	Dropped at the stage of Exploratory Factor Analysis
PSF1	Do you agree that it is important for you to attend support groups for your HIV management strategy? ለጤናዎ መሻሻል የድጋፍ ቡድኖችን ወይም ማህበራት እንደ እድር ዉስጥ መግባት አስፈላጊ እንደሆነ ያምናሉ?	The item assesses the role of support groups and social indigenous institutions (idir). The data collectors said that patients (with good economic conditions) do not want to take part in support groups (which are designated – for HIV patients) because they perceived if they participate in those groups their status will be disclosed. But they will participate in social indigenous institutions sinc…	Dropped at the stage of Exploratory Factor Analysis
PSR18	How important is spirituality as a motivator to manage HIV? የኤች አይ ቪ ህመምን ለመቆጣጠር እና ጤናዎን ለመንከባከብ ለምሳሌ መድሀኒት በአግባቡ መዉሰድ፣ ከሱስ ራስን ለመጠበቅ... መንፈሳዊነት ጉልበት ይሰጠኛል እና አስፈላጊ እንደሆነ ያምናሉ?	The item dropped because it is unloaded.	Dropped at the stage of Exploratory Factor Analysis
PSMB1	To what extent do you use the knowledge of your current conditions to better manage HIV? የ ኤች አይ ቪ በሽታን በተሻለ ሁኔታ ለመቆጣጠር አሁን ያለዎት ዕውቀትና ግንዛቤ ምን ያክል የተገብራሉ?	During the discussion with the data collectors we understood that they asked the patients in a different form. The data collectors first asked the presence of adequate knowledge and then they asked use of the knowledge which will have definitely a different concept than the original concept.	Discussion made and revised in second round data colelction for Confirmatory Factor Ananaysis.
PKB4	Do you believe that you have a clear understanding of the medical treatment that you are taking for HIV? ለኤች አይ ቪ በሽታ ሰለሚወስዱት ህክምና ወይም መድሃኒት በቂ ግንዛቤ አለኝ ብለዉ ያምናሉ?	There is some degree of overlap with PKB3 - because if a patient asked about HIV understanding - it is likely that the patient will also respond for the treatment. If he/she (patient on treatment) did not understand about its treatment less likely they will respond know about HIV.	Dropped at the stage of Conformatory Factor Ananaysis.
PRN11	Do you trust the advice the health care providers give about your health and HIV? የጤና ባለሙያዎች ስለጤናዎ እና ህመምዎ በሚሰጦት ምክር ጤንነትዎን ለማሻሻል ጠቃሚ ነው ብለው ያምናሉ?	In ethiopia words of health care workers are taken undoubtfully mainly as the result of two main reasons 1) health professionals are consiedered as correct and unquestionable by the community, and 2) the poor health literacy of the community also have its own contribution. thus the response is a well known response and we do not expect variations.	Dropped at the stage of Conformatory Factor Ananaysis.
PSR1	Have you been encouraged to disclose your HIV status to your close family or peers? የ ኤች አይ ቪ ውጤትዎን ለቅርብ ቤተሰብዎ ወይም ጓደኞችዎ ለመናገር ወይም እንዲገልጹ በጤና ባለሙያዎ ተበረታትቻለዉ ብለዉ ያምናሉ?	Encourgement to disclose HIV stataus is important for new HIV patients since they may not disclose not for chronic HIV patients. Chronic HIV patients mostly disclosed at least for some family member or peer or they decided not to disclose. For instance most of the HIV patients comes with their husband or wife or mother or father for the refill ART drugs so they do not need encourgaement. Furthere…	Dropped at the stage of Conformatory Factor Ananaysis.
CS5	Do you frequently worry about disclosing your HIV to close family or peers? ኤች አይ ቪ እንዳለብዎት ለሌሎች ለቅርብ ቤተሰቦችዎት ወይም ለጓደኞችዎት ማሳወቅ ብዙውን ጊዜ ያስጨንቅዎታል?		Dropped at the stage of Conformatory Factor Ananaysis.
PSF3	Do you agree that you have a trustworthy person to turn to if you have problems? ችግሮች ሲያጋጥሙህ የሚደግፈህ ወይም የምታማክረው ሰው አለኝ ብለህ ታምናለህ?	A trustworthy person is a person which is already the patient disclosed his/her HIV status. As described in the above chronic HIV patients already disclosed their status. so most patients have a trustworthy person. For isnstance patients come with their child or husband or wife so they have a trustworthy person.	Dropped at the stage of Conformatory Factor Ananaysis.
CIF2	Do you agree that reducing use of substances (drinking alcohol / using drugs / smoking khat or cigarettes) is critical for better HIV management? አልኮል መጠጥን መቀነስ፤ አደንዛዠ እጽ አለመውሰድ፤፤ጫት አለመቃም፤ሲጋራ አለማጨስ ከኤች አይ ቪ ጋር ለሚኖር ሰው የተሻለ የጤና ሁኔታ እንዲኖረው በጣም አስፈላጊ እንደሆነ ይስማማሉ?	Almost all HIV patients agreed that use of substances is not important. In Ethiopia culturally smoking cigarettes or use of substance is immoral - the response also shows that is why 99% agreed on its importance.	Dropped at the stage of Conformatory Factor Ananaysis.
PSR2	How often do you skip or miss your medication when you are with people? ከሰዎች ጋር በሚሆኑበት ጊዜ መድሀኒትዎን መውሰድ ለምን ያህል ጊዜ ሳይወስዱ ይቀራሉ /ይዘላሉ?	PSR2 and PSR4 have high degree of overlap with each other. PSR2 asks about miss or skip of medication at a time of with people while PSR4 asks forgetfullnes. the response of these items have high probability of overlap which is also raised by the data collectors. In addtion PSR2 and PSR4 have very high covariance.	Dropped at the stage of Conformatory Factor Ananaysis.
PSMB12	To what extent are you able to stop unpleasant thoughts and frustration (eg. anger, fear, sad...) due to your illness? በህመምዎ ምክንያት ደስ የማይል አስተሳሰቦችን, ተስፋ የመቁረጥ እና ብስጭትን (ለምሳሌ ቁጣን፣ ፍርሃትን፣ ሀዘንን...) ማቆም (መቆጣጠር) የሚችሉት እስከ ምን ያህል ድረስ ነው?	Emotional related problems or mental health related problems are commony found during the initial times of HIV diagnosis and ART initiation.Most chronic HIV patients passed through these challenging mental health conditions. Furtheremore the items is conceptually related to PSMB7, PSMB8, and PSMB15. theoretically can include the other three mentioned items. Despite PSMB12 is kept while having low…	Dropped at the stage of Conformatory Factor Ananaysis.
