# Supplementary material for: Factor structure of the HIV-SM LMIC self-management questionnaire for people living with HIV in low- and middle-income countries
Source: AIDS Res Ther. 2024 Dec 21;21:97. doi: 10.1186/s12981-024-00676-7 (PMC11662549; doi:10.1186/s12981-024-00676-7)
Supplement: Supplementary file 3 — Supplementary Material 3 [file 12981_2024_676_MOESM3_ESM.xlsx]

## Sheet: 20 HIV-SM LMIC Tool
Dimensions	Items codes	English verssion		Amharic Verssion
		Items or quations	Response category	Items or quations	Response category
Awareness and well being	CIF3	Do you feel you have enough time to look after your health (eg.taking medicines, rest...) despite your family responsibilities?	1. Strongly disagree 2. Disagree 3. Neither disagree nor agree 4. Agree 5. Strongly agree	በብዙ የቤተሰብ ሃላፊነት ውስጥ ቢሆኑም እንኳን ጤንነትዎን ለመንከባከብ (መድኃኒት ለመውሰድ፣ እረፍት ለማድረግ ወዘተ) በቂ ጊዜ እንዳሎት ይስማማሉ?	1. በጣም አልስማማም 2. አልስማማም 3. መካከለኛ 4. እስማማለሁ 5. በጣም እስማማለሁ
	CIF6	Do you agree that staying physically active (any movement at any time such as walking, cycling, and others for at least 2 days per week) is an important part of HIV care?	1. Strongly disagree 2. Disagree 3. Neither disagree nor agree 4. Agree 5. Strongly agree	የአካል ብቃት እንቅስቃሴ ለምሳሌ እንደ በእግር መጓዝ፣ ብስክሌት መንዳት እና የመሳሰሉትን እንቅስቃሴዎች በማንኛውም ጊዜ እና ሁኔታ ዉስጥ ቢያንስ በሳምንት ለ2 ቀናት ማድረግ ለኤች አይ ቪ እንክብካቤ ትልቅ ሚና እንደሚጫወት ይስማማሉ?	1. በጣም አልስማማም 2. አልስማማም 3. መካከለኛ 4. እስማማለሁ 5. በጣም እስማማለሁ
	PKB3	Do you believe that you have a clear understanding of HIV?	1. Strongly disagree 2. Disagree 3. Neither disagree nor agree 4. Agree 5. Strongly agree	ስለ ኤች አይ ቪ ግልጽ የሆነ ግንዛቤ አለኝ ብለዉ ያምናሉ?	1. በጣም አልስማማም 2. አልስማማም 3. መካከለኛ 4. እስማማለሁ 5. በጣም እስማማለሁ
	PKB6	Do you agree that sufficient sleep is important for HIV care?	1. Strongly disagree 2. Disagree 3. Neither disagree nor agree 4. Agree 5. Strongly agree	በቂ እንቅልፍ መተኛት ለውጤታማ የ ኤች አይ ቪ ህክምና አስፈላጊ ነው ብለው ያስባሉ?	1. በጣም አልስማማም 2. አልስማማም 3. መካከለኛ 4. እስማማለሁ 5. በጣም እስማማለሁ
Self-regulations: emotional management and compliance to treatment plan.	CS3	Do you frequently feel alienated or isolated from others because of your HIV?	1.Never 2.Rarely 3.Sometimes 4.Often 5. Always	ቫይረሱ በደም ውስጥ በመኖሩ ምክንያት ብዙ ጊዜ ከሌሎች ስዎች በቤተሰብም ሆነ በማህበራዊ ህይወትዎ እንደተገለሉ ብዙ ጊዜ ይሰማዎታል?	1. በፍጹም 2. ከስንት አንዴ 3. አንዳንዴ 4. ብዙ ጊዜ 5. ሁልጊዜ
	PSR4	How often do you forget taking your medicine?	1.Never 2.Rarely 3.Sometimes 4.Often 5. Always	ምን ያህል ጊዜ መድሃኒትዎን መውሰድ ይረሳሉ?	1. በፍጹም 2. ከስንት አንዴ 3. አንዳንዴ 4. ብዙ ጊዜ 5. ሁልጊዜ
	PSR5	How often do you decide not to take your medicine?	1.Never 2.Rarely 3.Sometimes 4.Often 5. Always	ምን ያሀል ጊዜ መድሃኒትዎን ለማቋረጥ ወይም ላለመውሰድ ወስነው ያውቃሉ?	1. በፍጹም 2. ከስንት አንዴ 3. አንዳንዴ 4. ብዙ ጊዜ 5. ሁልጊዜ
	PSR12	Do you agree that you should stick to your treatment plan even when side effects, which are not life treateninig, bother you?	1. Strongly disagree 2. Disagree 3. Neither disagree nor agree 4. Agree 5. Strongly agree	አነስተኛ የሆኑ የጎንዮሽ ጉዳቶች ቢያስቸግሩዎትም እንኳን መድሀኒትዎን ያለማቁዋረጥ መውስድ እንዳለብዎ ይስማማሉ?	1. በጣም አልስማማም 2. አልስማማም 3. መካከለኛ 4. እስማማለሁ 5. በጣም እስማማለሁ
	PSR14	Do you agree that you Integrate your treatment plan into your daily routine?	1. Strongly disagree 2. Disagree 3. Neither disagree nor agree 4. Agree 5. Strongly agree	የህክምና ክትትል እና መድሃኒት መወሰድዎን የእለት ተእለት ተግባር እቅዶ ውስጥ ማካተት እንዳለብዎ ይስማማሉ?	1. በጣም አልስማማም 2. አልስማማም 3. መካከለኛ 4. እስማማለሁ 5. በጣም እስማማለሁ
	PSR23	How often you experience feeling of hopelessness, depression, sadness or anxierty or related symptoms due to your illness?	1.Never 2.Rarely 3.Sometimes 4.Often 5. Always	በበሽታዎ ምክኒያት ምን ያክል ጊዜ ተስፋ መቁረጥ እና ድብርት ተሰምትዎት ያውቃል?	1. በፍጹም 2. ከስንት አንዴ 3. አንዳንዴ 4. ብዙ ጊዜ 5. ሁልጊዜ
Self-management practices: Compliance to Self-care activities	PSMB1_01	To what extent use the knowledge of your current conditions to better manage HIV? (focus on the practice)	1. Not at all 2. Little extent 3. Some extent 4. Good extent 5.Very good extent	የ ኤች አይ ቪ በሽታን በተሻለ ሁኔታ ለመቆጣጠር አሁን ያለዎት ዕውቀትና ግንዛቤ ምን ያክል የተገብራሉ? (ተግባሩ ላይ ትኩረት አድርጉ))	1. በፍፁም 2. በትንሽ 3. በተወሰነ ደረጃ 4. ጥሩ መጠን 5. በጣም ጥሩ መጠን
	PSMB2	How strong are you when society excludes or isolates you from your social life due to your illness?	1. Not at all 2. Little extent 3. Some extent 4. Good extent 5.Very good extent	ህብረተሰቡ ከማህበራዊ ህይወት በበሽታዎ ምክኒያት ቢለዮት ይህንን ለምቋቋም ምን ያህል ጥንካሬ አሎት?	1. በፍፁም 2. በትንሽ 3. በተወሰነ ደረጃ 4. ጥሩ መጠን 5. በጣም ጥሩ መጠን
	PSMB7	To what extent are you self-disciplined enough to perform regular exercise?	1. Not at all 2. Little extent 3. Some extent 4. Good extent 5.Very good extent	መደበኛ የአካል ብቃት እንቅስቃሴን ሁልጊዜ ለማከናወን ምን ያህል ቁርጠኛ ኖት?	1. በፍፁም 2. በትንሽ 3. በተወሰነ ደረጃ 4. ጥሩ መጠን 5. በጣም ጥሩ መጠን
	PSMB8	To what extent have you modified your diet (eating vegetables, fruits, or balanced diet what is available at home) to better manage HIV?	1. Not at all 2. Little extent 3. Some extent 4. Good extent 5.Very good extent	ኤች አይ ቪን በተሻለ ሁኔታ ለመቆጣጠር እና የተሻለ ጤንነት እንዲሰማዎት አመጋገብዎትን (ቤት ያፈራዉን እንደ አትክልት፣ ፍራፍሬ፤ የተመጣጠነ ምግብ በመመገብ) ምን ያህል አስተካክለዋል?	1. በፍፁም 2. በትንሽ 3. በተወሰነ ደረጃ 4. ጥሩ መጠን 5. በጣም ጥሩ መጠን
	PSMB15	To what extent do you motivate yourself to set treatment goals to better manage HIV?	1. Not at all 2. Little extent 3. Some extent 4. Good extent 5.Very good extent	የኤችአይቪ በሽታ እንክብካቤን ለመጨመር እና የሕክምና ውጤቶን ለማሻሻል የተለያዩ የሕክምና እቀዶችን ለማዘጋጅት (ለምሳሌ የክትትል እቅድ፤ መድሃኒት የመውሰድ፤ ክብደት ከጨመረ ለመቀነስ) እራስዎን ምን ያህል ያነሳሳሉ ወይም ቁርጠኛ ኖት?	1. በፍፁም 2. በትንሽ 3. በተወሰነ ደረጃ 4. ጥሩ መጠን 5. በጣም ጥሩ መጠን
	PSMB19	To what extent you strive to find effective solutions to problems related to your HIV disease management?	1. Not at all 2. Little extent 3. Some extent 4. Good extent 5.Very good extent	ከኤች አይ ቪ ጋር በተያያዘ ለሚፈጠሩ ችግሮች ዘለቄታዊ እና ውጤታማ መፍትሄ ለማግኘት ምን ያህል ይጥራሉ?	1. በፍፁም 2. በትንሽ 3. በተወሰነ ደረጃ 4. ጥሩ መጠን 5. በጣም ጥሩ መጠን
	PSMB21	To what extent are you implementing the HIV treatment strategy told to you by your health care providers?	1. Not at all 2. Little extent 3. Some extent 4. Good extent 5.Very good extent	በጤና ባለሙያዎችዎ የተነገረውን የኤችአይቪ ሕክምና እንክብካቤ ዘዴዎች እስከ ምን ድረስ ነው ተግባራዊ እያደረጉ ያሉት?	1. በፍፁም 2. በትንሽ 3. በተወሰነ ደረጃ 4. ጥሩ መጠን 5. በጣም ጥሩ መጠን
	PSMB22	To what extent are you adhering to treatment medications uptake?	1. Not at all 2. Little extent 3. Some extent 4. Good extent 5.Very good extent	የሕክምና መድሃኒቶችን በሚወሰዱበት ሰአት ምን ያህል በአግባቡ እና ሳያዛንፉ ይወስዳሉ?	1. በፍፁም 2. በትንሽ 3. በተወሰነ ደረጃ 4. ጥሩ መጠን 5. በጣም ጥሩ መጠን
	PSMB23	To what extent are you adhering to medical follow-up schedules or appointments?	1. Not at all 2. Little extent 3. Some extent 4. Good extent 5.Very good extent	የሕክምና ክትትል መርሃ ግብሮችን ወይም ቀጠሮዎችን ምን ያህል በአግባቡ እና ቀጠሮ ሳያሳልፉ ይወስዳሉ?	1. በፍፁም 2. በትንሽ 3. በተወሰነ ደረጃ 4. ጥሩ መጠን 5. በጣም ጥሩ መጠን
	PSMB24	To what extent do you take responsibility for your own health care?	1. Not at all 2. Little extent 3. Some extent 4. Good extent 5.Very good extent	ለራስዎ የጤና እንክብካቤ ምን ያህል ሃላፊነት ይወስዳሉ?	1. በፍፁም 2. በትንሽ 3. በተወሰነ ደረጃ 4. ጥሩ መጠን 5. በጣም ጥሩ መጠን
