# Supplementary material for: Factor structure of the HIV-SM LMIC self-management questionnaire for people living with HIV in low- and middle-income countries
Source: AIDS Res Ther. 2024 Dec 21;21:97. doi: 10.1186/s12981-024-00676-7 (PMC11662549; doi:10.1186/s12981-024-00676-7)
Supplement: Supplementary file 4 — Supplementary Material 4 [file 12981_2024_676_MOESM4_ESM.xlsx]

## Sheet: Sheet1
Suplemenatry file D: Table showing the cross tabulation of HIV patient characteristics with final 20 HIV-LMIC items
		Themes and variables
Characterstics of the patient		Awareness and wellbeing				Self-regulations: emotional management and compliance to treatment plan						Self-management practices: Compliance to Self-care activities
		CIF3	CIF6	PKB3	PKB6	CS3_new	PSR4_new	PSR5_new	PSR12	PSR14	PSR23_new	PSMB1_01	PSMB2	PSMB7	PSMB8	PSMB15	PSMB19	PSMB21	PSMB22	PSMB23	PSMB24
Sex of the patient	Female	84.375	83.3333	72.6562	92.4479	53.6458	72.9167	81.25	94.2708	97.6562	79.6875	77.451	65.8854	37.7604	53.125	63.5417	75	85.9375	76.5625	77.6042	82.8125
	Male	79.6407	88.024	83.2335	93.4132	57.485	70.6587	75.4491	92.2156	97.6048	73.0539	85.4167	69.4611	59.8802	59.2814	70.6587	81.4371	88.024	76.0479	74.8503	80.8383
Age of the patient	18-29 years	80.2632	84.2105	75	92.1053	43.4211	64.4737	64.4737	86.8421	98.6842	65.7895	78.9474	46.0526	42.1053	52.6316	60.5263	72.3684	85.5263	73.6842	69.7368	81.5789
	30-39 years	79.2453	81.6038	72.1698	89.6226	50.9434	68.8679	80.1887	94.8113	97.6415	77.3585	78.3333	64.6226	42.4528	49.5283	62.2642	73.1132	84.434	73.1132	75	75.4717
	40-49 years	90	86.8421	77.3684	96.3158	62.6316	76.3158	82.6316	93.6842	96.3158	80.5263	80	75.7895	44.2105	64.2105	67.3684	80	87.8947	77.8947	79.4737	89.4737
	50+ years	77.6119	91.0448	85.0746	95.5224	58.209	80.597	86.5672	97.0149	100	82.0896	86.1111	71.6418	55.2239	52.2388	77.6119	85.0746	92.5373	83.5821	82.0896	83.5821
Level of education	No formal education	80.7692	82.6923	65.3846	98.0769	48.0769	76.9231	67.3077	90.3846	98.0769	69.2308	73.3333	71.1538	34.6154	44.2308	57.6923	65.3846	84.6154	69.2308	73.0769	75
	Primary education	82.659	79.1908	67.6301	89.5954	57.8035	69.3642	85.5491	95.3757	97.1098	78.6127	72.9167	65.3179	32.948	51.4451	59.5376	75.1445	86.1272	77.4566	71.0983	82.659
	Secondary education	84.5745	86.1702	79.7872	94.6809	53.1915	71.8085	76.5957	92.5532	96.8085	75.5319	80	65.9574	50.5319	59.0426	67.5532	78.7234	84.0426	73.4043	78.1915	81.383
	Tertiary education	81.8182	91.6667	85.6061	93.1818	56.0606	75	81.0606	93.9394	99.2424	81.8182	91.7808	68.1818	55.303	59.8485	74.2424	81.0606	92.4242	81.0606	83.3333	85.6061
Months on ART	<= 24 months	82.4561	82.4561	64.9123	98.2456	50.8772	80.7018	78.9474	84.2105	96.4912	71.9298	80	59.6491	57.8947	68.4211	61.4035	68.4211	85.9649	80.7018	77.193	77.193
	25-48 months	88.8889	90.7407	74.0741	92.5926	31.4815	61.1111	61.1111	94.4444	98.1481	64.8148	80	66.6667	62.963	55.5556	64.8148	72.2222	87.037	79.6296	77.7778	74.0741
	49-119 months	82.1622	77.8378	68.6486	92.4324	51.3514	70.2703	79.4595	94.0541	97.2973	81.6216	75.2294	58.9189	41.6216	55.1351	64.8649	75.1351	85.9459	77.2973	76.2162	82.7027
	120+ months	82.3293	89.5582	84.3373	92.3695	63.4538	74.2972	83.9357	95.1807	97.992	78.3133	83.8462	74.2972	39.759	52.6104	67.4699	81.1245	87.5502	73.494	76.7068	84.739
Travel distance in KM	Within 20 KMs	82.5316	84.0506	74.6835	93.1646	53.1646	70.1266	77.2152	93.9241	97.2152	77.2152	77.4775	66.0759	43.5443	51.3924	63.5443	75.6962	85.0633	76.7089	77.2152	81.2658
	21-100 KMs	82.906	84.6154	80.3419	90.5983	58.1197	73.5043	83.7607	92.3077	98.2906	77.7778	87.7193	71.7949	47.0085	64.1026	70.0855	82.906	88.8889	75.2137	77.7778	82.0513
	101-200 KMs	87.7551	89.7959	77.551	93.8776	59.1837	81.6327	85.7143	93.8776	100	77.551	85.7143	65.3061	48.9796	65.3061	71.4286	73.4694	89.7959	77.551	71.4286	87.7551
Extreme Poverity line	Below extreme poverity line	83.0065	83.0065	74.5098	92.8105	54.902	71.2418	78.1046	93.7908	98.0392	75.1634	76.3514	68.6275	41.5033	52.9412	64.3791	77.1242	85.9477	76.4706	76.1438	80.3922
	Above extreme poverity line	83.1373	86.6667	78.0392	92.549	54.5098	72.549	80.7843	93.3333	97.2549	80	83.5526	65.4902	48.6275	58.0392	67.0588	76.8627	86.6667	76.4706	77.6471	83.9216
% of monthly income utilized for transport	<=1% of income	81.5451	82.4034	74.6781	93.9914	51.9313	72.9614	80.6867	93.133	96.5665	79.3991	81.25	63.9485	39.9142	48.0687	63.0901	76.824	85.8369	78.5408	76.3948	81.5451
	1-5% of income	82.4324	83.7838	73.8739	90.991	53.6036	68.4685	76.1261	93.2432	98.6486	77.027	74.7899	68.9189	52.7027	59.4595	68.018	76.5766	85.5856	74.3243	77.9279	80.6306
	5-10% of income	84	96	84	88	56	68	84	100	100	88	92.3077	84	52	72	84	84	92	88	80	92
	>=10% of income	86.7925	88.6792	84.9057	94.3396	66.0377	79.2453	83.0189	92.4528	98.1132	67.9245	87.5	69.8113	35.8491	62.2642	62.2642	73.5849	84.9057	66.0377	71.6981	83.0189
Disclosed HIV status	No	83.9506	91.358	72.8395	85.1852	55.5556	62.963	69.1358	92.5926	96.2963	64.1975	85.3659	58.0247	46.9136	56.7901	70.3704	85.1852	87.6543	77.7778	69.1358	80.2469
	Yes	82.9167	83.5417	76.6667	93.9583	54.5833	73.3333	81.0417	93.75	97.9167	79.5833	79.1506	68.75	44.375	55	64.7917	75.625	86.0417	76.25	78.125	82.2917
Psychological distress	None	85.4118	86.3529	79.0588	94.3529	59.7647	75.2941	84.9412	96.7059	98.5882	81.8824	87.3303	72.4706	48.4706	60.7059	70.3529	80.7059	90.5882	84	82.5882	88
	Mild	78.1513	80.6723	69.7479	87.395	41.1765	61.3445	63.8655	84.8739	94.958	65.5462	55.2239	52.9412	35.2941	40.3361	51.2605	67.2269	73.1092	51.2605	58.8235	65.5462
	Moderate	60	70	50	90	30	50	40	90	100	60	88.8889	50	20	20	50	60	90	80	70	50
	Severe	57.1429	71.4286	42.8571	85.7143	14.2857	71.4286	57.1429	57.1429	85.7143	28.5714	66.6667	14.2857	14.2857	28.5714	42.8571	42.8571	42.8571	42.8571	42.8571	42.8571
History of treatment failure or resistance	No	81.4815	84.9794	74.0741	92.3868	53.0864	71.8107	80.2469	94.0329	97.9424	79.0123	80.7971	68.107	45.4733	54.321	65.6379	76.3374	86.214	77.572	77.9835	82.9218
	Yes	93.3333	82.6667	89.3333	94.6667	65.3333	72	73.3333	90.6667	96	66.6667	70.8333	61.3333	40	61.3333	65.3333	81.3333	86.6667	69.3333	69.3333	76
History of opportunistic infections	No	83.4297	84.7784	77.264	92.8709	56.6474	73.025	80.9249	93.8343	98.0732	78.6127	81.9188	69.5568	46.4355	56.262	66.6667	78.8054	87.6686	77.842	78.2274	84.0077
	Yes	78.5714	83.3333	61.9048	90.4762	30.9524	57.1429	59.5238	90.4762	92.8571	61.9048	62.069	38.0952	23.8095	42.8571	52.381	54.7619	69.0476	59.5238	59.5238	57.1429
History of poor adherance	No	83.5141	86.551	77.0065	92.4078	53.7961	73.102	81.3449	95.2278	98.4816	80.6941	81.7073	68.1128	46.2039	54.4469	66.5944	77.6573	87.6356	78.7419	80.2603	83.731
	Yes	81	76	72	94	59	66	70	86	94	62	72.2222	63	38	59	61	74	80	66	61	74
Presence of NCD comorbidities	No	82.6884	83.9104	76.1711	92.4644	54.5825	72.0978	79.6334	93.4827	97.556	76.3747	83.1418	67.6171	43.9919	55.3971	66.1914	77.3931	87.169	77.3931	76.7821	82.2811
	Yes	85.7143	90	75.7143	94.2857	55.7143	70	77.1429	94.2857	98.5714	84.2857	58.9744	64.2857	50	54.2857	61.4286	74.2857	80	70	77.1429	80
